# Supplementary material for: Finite-Time Line-of-Sight Guidance-Based Path-Following Control for a Wire-Driven Robot Fish
Source: Biomimetics (Basel). 2024 Sep 15;9(9):556. doi: 10.3390/biomimetics9090556 (PMC11430627; doi:10.3390/biomimetics9090556)
Supplement: Supplementary file 1 [file biomimetics-09-00556-s001.zip]

Archive with 1 entries (1 files):
- demo video.mp4
